# Supplementary material for: Tailoring High Energy Storage Density by a Temperature-Induced Relaxor-to-Ferroelectric Phase Transition
Source: Nanomaterials (Basel). 2026 Jun 29;16(13):802. doi: 10.3390/nano16130802 (PMC13363211; doi:10.3390/nano16130802)
Supplement: Supplementary file 1 [file nanomaterials-16-00802-s001.zip]

Archive with 1 entries (1 files):
- nanomaterials-4386834-supplementary.pdf
